# Supplementary material for: SATB2‐LEMD2 interaction links nuclear shape plasticity to regulation of cognition‐related genes
Source: EMBO J. 2020 Dec 15;40(3):e103701. doi: 10.15252/embj.2019103701 (PMC7849313; doi:10.15252/embj.2019103701)
Supplement: Supplementary file 3 — Table EV1 [file EMBJ-40-e103701-s003.xls]

## Sheet: Sheet 1
Table EV1 - List of activity-regulated genes (Tyssowski et al. 2018) identified as down-regulated in NBQX-treated LEMD2-depleted cortical cultures
Ensembl ID	Gene symbol	Log2(FC)	P-adj
ENSMUSG00000022602	Arc	-0.426799	4.27151e-05
ENSMUSG00000035021	Baz1a	-0.329662	0.0157552
ENSMUSG00000023067	Cdkn1a	-0.273323	0.0249341
ENSMUSG00000078185	Chml	-0.250621	0.0321071
ENSMUSG00000063889	Crem	-0.235808	0.042822
ENSMUSG00000021680	Crhbp	-0.31611	0.0324226
ENSMUSG00000032515	Csrnp1	-0.34098	0.0140733
ENSMUSG00000031530	Dusp4	-0.385853	0.000127223
ENSMUSG00000038418	Egr1	-0.320823	2.76704e-05
ENSMUSG00000035329	Fbxo33	-0.272625	0.0119962
ENSMUSG00000021453	Gadd45g	-0.29083	0.00226383
ENSMUSG00000027195	Hsd17b12	-0.240009	0.00872097
ENSMUSG00000050963	Kcns2	-0.618279	4.75597e-13
ENSMUSG00000022139	Mbnl2	-0.191488	0.00206847
ENSMUSG00000055430	Nap1l5	-0.212424	0.00289198
ENSMUSG00000059991	Nptx2	-0.54649	4.46422e-09
ENSMUSG00000023034	Nr4a1	-0.405018	3.73961e-07
ENSMUSG00000039114	Nrn1	-0.352912	0.00106209
ENSMUSG00000026335	Pam	-0.361395	1.7895e-13
ENSMUSG00000055866	Per2	-0.344709	0.00190007
ENSMUSG00000032487	Ptgs2	-0.335725	0.0182516
ENSMUSG00000027347	Rasgrp1	-0.334106	1.60068e-10
ENSMUSG00000003153	Slc2a3	-0.465789	6.24475e-20
ENSMUSG00000037239	Spred3	-0.324568	0.000488245
ENSMUSG00000042608	Stk40	-0.263047	0.0330207
ENSMUSG00000027520	Zdbf2	-0.39121	8.27062e-06
