# Supplementary material for: SATB2‐LEMD2 interaction links nuclear shape plasticity to regulation of cognition‐related genes
Source: EMBO J. 2020 Dec 15;40(3):e103701. doi: 10.15252/embj.2019103701 (PMC7849313; doi:10.15252/embj.2019103701)
Supplement: Supplementary file 4 — Table EV2 [file EMBJ-40-e103701-s004.xlsx]

## Sheet: Sheet 1
Table EV2 - List of LEMD2-regulated genes with a SATB2 ChIP-seq peak in the proximal promoter
Ensembl ID	Gene Symbol	Log2(FC)	chr	start	end	width	Distance to TSS
ENSMUSG00000000142	Axin2	0.703795	chr11	108921036	108921199	164	687
ENSMUSG00000000282	Mnt	-0.495111	chr11	74830746	74830906	161	-18
ENSMUSG00000000416	Cttnbp2	0.399019	chr6	18514645	18514853	209	0
ENSMUSG00000000560	Gabra2	1.17452	chr5	71095765	71095922	158	0
ENSMUSG00000000568	Hnrnpd	-0.361465	chr5	99978306	99978851	546	87
ENSMUSG00000000792	Slc5a5	0.720645	chr8	70892081	70892957	877	0
ENSMUSG00000000861	Bcl11a	-0.463005	chr11	24077251	24077464	214	-592
ENSMUSG00000001552	Jup	-0.620444	chr11	100397324	100397709	386	81
ENSMUSG00000001985	Grik3	-0.431626	chr4	125490276	125490462	187	-369
ENSMUSG00000002020	Ltbp2	0.687747	chr12	84876147	84876479	333	16
ENSMUSG00000002265	Peg3	-0.362709	chr7	6729542	6729726	185	693
ENSMUSG00000002346	Slc25a42	1.13335	chr8	70211829	70212110	282	171
ENSMUSG00000002731	Prkra	-0.433708	chr2	76647436	76647756	321	238
ENSMUSG00000003032	Klf4	-1.24917	chr4	55531235	55531533	299	942
ENSMUSG00000003410	Elavl3	-0.402734	chr9	22051656	22051894	239	129
ENSMUSG00000003934	Efnb3	-0.449431	chr11	69559776	69560077	302	160
ENSMUSG00000003992	Ssbp2	-0.584821	chr13	91460338	91460623	286	-474
ENSMUSG00000004099	Dnmt1	-0.326316	chr9	20958748	20958931	184	957
ENSMUSG00000004633	Chn2	-0.452269	chr6	54039747	54039896	150	-36
ENSMUSG00000004980	Hnrnpa2b1	-0.52757	chr6	51469354	51469819	466	75
ENSMUSG00000005148	Klf5	-1.20152	chr14	99299235	99299497	263	544
ENSMUSG00000006362	Cbfa2t3	-0.760091	chr8	122677221	122677415	195	760
ENSMUSG00000007613	Tgfbr1	-0.778283	chr4	47353752	47353946	195	447
ENSMUSG00000007617	Homer1	-1.29306	chr13	93304147	93304389	243	-106
ENSMUSG00000007850	Hnrnph1	-0.443546	chr11	50378169	50378414	246	450
ENSMUSG00000007888	Crlf1	-0.641132	chr8	70493216	70493921	706	60
ENSMUSG00000008136	Fhl2	0.456404	chr1	43163795	43164004	210	0
ENSMUSG00000008475	Arpc5	-0.433586	chr1	152766059	152766303	245	-239
ENSMUSG00000009376	Met	-0.808161	chr6	17463371	17463603	233	-354
ENSMUSG00000009647	Mcu	-0.581257	chr10	59616391	59616627	237	65
ENSMUSG00000010175	Prox1	-0.443733	chr1	190170391	190170722	332	0
ENSMUSG00000010517	Faf1	-0.347763	chr4	109676340	109676661	322	0
ENSMUSG00000011179	Odc1	-0.615272	chr12	17545130	17545411	282	257
ENSMUSG00000014786	Slc9a5	0.646713	chr8	105349202	105349379	178	944
ENSMUSG00000014837	4931428F04Rik	-0.50613	chr8	105290027	105290274	248	-499
ENSMUSG00000015002	Efr3a	0.414736	chr15	65787086	65787546	461	45
ENSMUSG00000015605	Srf	-0.752247	chr17	46555615	46555772	158	390
ENSMUSG00000015709	Arnt2	0.340877	chr7	84409598	84409865	268	173
ENSMUSG00000015968	Cacna1d	-0.37643	chr14	30353704	30354023	320	-218
ENSMUSG00000016252	Atp5e	-0.309883	chr2	174463529	174463785	257	316
ENSMUSG00000016262	Sertad4	-0.945336	chr1	192854865	192855255	391	497
ENSMUSG00000016386	Mpped2	-1.10313	chr2	106694158	106694589	432	699
ENSMUSG00000016520	Lnx2	-0.883272	chr5	147076298	147076455	158	117
ENSMUSG00000016559	H3f3b	-0.6397	chr11	116024281	116024438	158	66
ENSMUSG00000017386	Traf4	-0.635115	chr11	78165055	78165233	179	317
ENSMUSG00000017412	Cacnb4	0.477506	chr2	52676148	52676577	430	-5
ENSMUSG00000017418	Arl5b	-1.65301	chr2	15055426	15055631	206	64
ENSMUSG00000017466	Timp2	-0.305827	chr11	118354664	118354814	151	597
ENSMUSG00000017485	Top2b	-0.445667	chr14	16365284	16365756	473	78
ENSMUSG00000017692	Rhbdl3	-1.02899	chr11	80301353	80301763	411	441
ENSMUSG00000018378	Cuedc1	-0.553777	chr11	88170098	88170288	191	533
ENSMUSG00000018648	Dusp14	-0.675783	chr11	84068402	84068559	158	-45
ENSMUSG00000019139	Isyna1	-0.52555	chr8	70594657	70595037	381	176
ENSMUSG00000019188	H13	-0.304861	chr2	152669559	152669795	237	98
ENSMUSG00000019256	Ahr	0.529123	chr12	35534525	35534901	377	88
ENSMUSG00000019487	Trip10	1.91645	chr17	57249908	57250068	161	457
ENSMUSG00000019558	Slc6a8	0.42399	chrX	73673393	73673544	152	260
ENSMUSG00000019564	Arid3a	0.508978	chr10	79927448	79927597	150	107
ENSMUSG00000019818	Cd164	0.391197	chr10	41519618	41519965	348	118
ENSMUSG00000019831	Wasf1	-0.332192	chr10	40884326	40884487	162	792
ENSMUSG00000019843	Fyn	-0.39786	chr10	39369974	39370214	241	175
ENSMUSG00000019894	Slc6a15	-0.340559	chr10	103367554	103367756	203	-52
ENSMUSG00000019906	Lin7a	0.522446	chr10	107271587	107271756	170	-75
ENSMUSG00000019907	Ppp1r12a	0.437863	chr10	108162249	108162501	253	0
ENSMUSG00000019951	Uhrf1bp1l	0.306498	chr10	89745001	89745158	158	10
ENSMUSG00000019970	Sgk1	-0.578163	chr10	21993071	21993222	152	-668
ENSMUSG00000019997	Ctgf	0.702937	chr10	24595932	24596081	150	490
ENSMUSG00000020099	Unc5b	-0.682873	chr10	60830837	60831607	771	0
ENSMUSG00000020108	Ddit4	-0.587816	chr10	59950799	59950984	186	786
ENSMUSG00000020130	Tbc1d15	0.403448	chr10	115251401	115251574	174	0
ENSMUSG00000020262	Adarb1	-0.382993	chr10	77417574	77417723	150	550
ENSMUSG00000020300	Cpeb4	-0.674804	chr11	31870978	31871135	158	38
ENSMUSG00000020303	Stc2	1.32997	chr11	31369355	31369698	344	363
ENSMUSG00000020358	Hnrnpab	-0.504563	chr11	51606653	51606802	150	79
ENSMUSG00000020363	Gfpt2	0.68383	chr11	49794532	49794709	178	377
ENSMUSG00000020374	Rasgef1c	1.03408	chr11	49901919	49902184	266	84
ENSMUSG00000020387	Jade2	-0.514093	chr11	51856311	51857095	785	386
ENSMUSG00000020431	Adcy1	-0.401701	chr11	7063712	7063913	202	223
ENSMUSG00000020435	Osbp2	0.318815	chr11	3863676	3863944	269	0
ENSMUSG00000020580	Rock2	0.678673	chr12	16895214	16895502	289	236
ENSMUSG00000020638	Cmpk2	-0.388257	chr12	26469793	26469956	164	578
ENSMUSG00000020651	Slc26a4	0.621611	chr12	31559057	31559391	335	578
ENSMUSG00000020680	Taf15	-0.301271	chr11	83473354	83473511	158	246
ENSMUSG00000020701	Tmem132e	-0.70042	chr11	82387789	82388031	243	-869
ENSMUSG00000020704	Asic2	-0.384578	chr11	81152500	81152899	400	4
ENSMUSG00000020719	Ddx5	-0.373662	chr11	106787771	106788074	304	420
ENSMUSG00000020723	Cacng4	-0.703924	chr11	107794129	107794495	367	0
ENSMUSG00000020737	Hn1	-0.640671	chr11	115513465	115513620	156	750
ENSMUSG00000020811	Wscd1	-0.348237	chr11	71751063	71751535	473	360
ENSMUSG00000020866	Cacna1g	0.401692	chr11	94473382	94473539	158	659
ENSMUSG00000020917	Acly	-0.451218	chr11	100527200	100527370	171	630
ENSMUSG00000020923	Ubtf	-0.345455	chr11	102316749	102317046	298	241
ENSMUSG00000020926	Adam11	0.327336	chr11	102761254	102761531	278	0
ENSMUSG00000020932	Gfap	1.2914	chr11	102897061	102897248	188	0
ENSMUSG00000020935	Dcakd	-0.557477	chr11	103016837	103016986	150	161
ENSMUSG00000020953	Coch	0.768089	chr12	51593132	51593359	228	0
ENSMUSG00000020994	Pnn	-0.316788	chr12	59067110	59067436	327	191
ENSMUSG00000021215	Net1	0.810075	chr13	3893492	3893648	157	0
ENSMUSG00000021219	Rgs6	-0.339076	chr12	82617615	82617807	193	116
ENSMUSG00000021250	Fos	-2.22503	chr12	85473922	85474259	338	21
ENSMUSG00000021303	Gng4	0.300068	chr13	13784425	13784636	212	118
ENSMUSG00000021364	Elovl2	-0.625391	chr13	41220056	41220239	184	164
ENSMUSG00000021453	Gadd45g	-1.76347	chr13	51846507	51846688	182	0
ENSMUSG00000021596	Mctp1	0.496613	chr13	76384526	76384740	215	-221
ENSMUSG00000021643	Serf1	-0.758992	chr13	100108224	100108491	268	205
ENSMUSG00000021680	Crhbp	1.89681	chr13	95445423	95445572	150	-592
ENSMUSG00000021684	Pde8b	0.8581	chr13	95222442	95222913	472	137
ENSMUSG00000021701	Plk2	-0.866295	chr13	110395193	110395350	158	149
ENSMUSG00000021754	Map3k1	-0.687102	chr13	111809392	111809662	271	-409
ENSMUSG00000021779	Thrb	0.339719	chr14	17660355	17660506	152	-454
ENSMUSG00000021831	Ero1l	0.424037	chr14	45318189	45318355	167	217
ENSMUSG00000021838	Samd4	-0.42461	chr14	46882965	46883172	208	0
ENSMUSG00000021846	Peli2	-0.474075	chr14	48120913	48121162	250	44
ENSMUSG00000021986	Amer2	-0.578955	chr14	60378997	60379265	269	711
ENSMUSG00000022096	Hr	-0.541925	chr14	70554154	70554514	361	98
ENSMUSG00000022205	Sub1	-0.466822	chr15	11995797	11995985	189	22
ENSMUSG00000022206	Npr3	-1.30743	chr15	11905429	11905737	309	0
ENSMUSG00000022272	Myo10	0.647614	chr15	25622910	25623115	206	360
ENSMUSG00000022305	Lrp12	0.491039	chr15	39943270	39943542	273	215
ENSMUSG00000022307	Oxr1	0.41667	chr15	41789147	41789469	323	-46
ENSMUSG00000022324	Matn2	-0.43777	chr15	34306686	34307081	396	5
ENSMUSG00000022361	Zhx1	-0.335144	chr15	58076708	58076954	247	-200
ENSMUSG00000022382	Wnt7b	-0.599171	chr15	85580577	85580790	214	0
ENSMUSG00000022419	Deptor	-1.57197	chr15	55112672	55112922	251	355
ENSMUSG00000022443	Myh9	0.39989	chr15	77841817	77842030	214	145
ENSMUSG00000022462	Slc38a2	-0.32727	chr15	96699249	96699398	150	300
ENSMUSG00000022537	Tmem44	-0.593558	chr16	30550389	30550546	158	32
ENSMUSG00000022696	Sidt1	0.378412	chr16	44332422	44332737	316	101
ENSMUSG00000022769	Sdf2l1	0.863221	chr16	17131508	17131720	213	663
ENSMUSG00000022770	Dlg1	0.56586	chr16	31664065	31664569	505	130
ENSMUSG00000022773	Ypel1	-0.6489	chr16	17070298	17070502	205	159
ENSMUSG00000022817	Itgb5	0.638398	chr16	33829859	33830152	294	194
ENSMUSG00000022858	Tra2b	-0.660786	chr16	22265283	22265652	370	277
ENSMUSG00000022861	Dgkg	0.306682	chr16	22657125	22657338	214	0
ENSMUSG00000022893	Adamts1	-0.983427	chr16	85802521	85802674	154	441
ENSMUSG00000023805	Synj2	0.531892	chr17	5940696	5941171	476	-109
ENSMUSG00000023927	Satb1	0.791061	chr17	51812640	51813308	669	-586
ENSMUSG00000023951	Vegfa	0.568408	chr17	46031675	46031880	206	497
ENSMUSG00000023965	Fbxl17	-0.500425	chr17	63499675	63499853	179	727
ENSMUSG00000024008	Cpne5	-0.541238	chr17	29237628	29238372	745	0
ENSMUSG00000024042	Sik1	-1.68061	chr17	31855059	31855226	168	566
ENSMUSG00000024097	Srsf7	-0.351312	chr17	80206995	80207228	234	77
ENSMUSG00000024112	Cacna1h	-0.367969	chr17	25433032	25433295	264	488
ENSMUSG00000024150	Mcfd2	0.417453	chr17	87265868	87266059	192	0
ENSMUSG00000024219	Anks1	-0.328749	chr17	27909364	27909604	241	58
ENSMUSG00000024302	Dtna	0.449376	chr18	23310369	23310536	168	349
ENSMUSG00000024347	Psd2	-0.385703	chr18	35964262	35964411	150	-419
ENSMUSG00000024501	Dpysl3	-0.939574	chr18	43437840	43438022	183	264
ENSMUSG00000024511	Rab27b	0.55115	chr18	70053014	70053267	254	321
ENSMUSG00000024524	Gnal	-0.353681	chr18	67088309	67088724	416	11
ENSMUSG00000024534	Sncaip	-0.559226	chr18	52768420	52768600	181	276
ENSMUSG00000024565	Sall3	-0.658983	chr18	80985751	80986094	344	484
ENSMUSG00000024639	Gnaq	-0.402789	chr19	16133545	16133707	163	714
ENSMUSG00000024665	Fads2	-0.367099	chr19	10101243	10101579	337	0
ENSMUSG00000024750	Zfand5	-0.471603	chr19	21272509	21272824	316	231
ENSMUSG00000024826	Dpf2	0.464506	chr19	5912248	5912582	335	289
ENSMUSG00000024843	Chka	-0.323255	chr19	3852035	3852416	382	262
ENSMUSG00000024844	Banf1	-0.414814	chr19	5367050	5367290	241	-174
ENSMUSG00000024924	Vldlr	0.40352	chr19	27217019	27217207	189	0
ENSMUSG00000025026	Add3	-0.325448	chr19	53140519	53140705	187	76
ENSMUSG00000025068	Gsto1	-0.500377	chr19	47854929	47855315	387	0
ENSMUSG00000025189	Cnnm1	0.668061	chr19	43440328	43440522	195	0
ENSMUSG00000025314	Ptprj	0.598696	chr2	90579582	90579896	315	751
ENSMUSG00000025402	Nab2	-0.585614	chr10	127666452	127666615	164	88
ENSMUSG00000025404	R3hdm2	0.354015	chr10	127419937	127420142	206	-725
ENSMUSG00000025478	Dpysl4	-0.313356	chr7	139086312	139086474	163	311
ENSMUSG00000025529	Zfp711	-0.359956	chrX	112600777	112601243	467	251
ENSMUSG00000025555	Farp1	-0.424699	chr14	121035365	121035581	217	0
ENSMUSG00000025586	Cpeb1	0.612552	chr7	81454253	81454996	744	0
ENSMUSG00000025608	Podxl	-0.543563	chr6	31563431	31563782	352	155
ENSMUSG00000025658	Ksr2	0.701213	chr5	117413933	117414096	164	0
ENSMUSG00000025702	March8	-0.321001	chr6	116338051	116338395	345	29
ENSMUSG00000025743	Sdc3	-0.538582	chr4	130792925	130793121	197	388
ENSMUSG00000025789	St8sia2	-1.47022	chr7	74012577	74012739	163	943
ENSMUSG00000025795	Rassf3	0.451222	chr10	121475860	121476168	309	82
ENSMUSG00000025813	Homer2	-0.543902	chr7	81707022	81707273	252	-97
ENSMUSG00000025854	Fam20c	-0.33866	chr5	138754643	138754797	155	-284
ENSMUSG00000025867	Cplx2	-0.41724	chr13	54372236	54372452	217	887
ENSMUSG00000025870	Arl10	-0.676436	chr13	54575004	54575195	192	0
ENSMUSG00000025969	Nrp2	-0.676712	chr1	62703393	62703587	195	76
ENSMUSG00000026058	Khdrbs2	-0.783652	chr1	32172412	32172759	348	-47
ENSMUSG00000026077	Npas2	0.827897	chr1	39193402	39193809	408	-463
ENSMUSG00000026121	Sema4c	-0.374627	chr1	36558118	36558374	257	7
ENSMUSG00000026223	Itm2c	0.412692	chr1	85894607	85894824	218	97
ENSMUSG00000026238	Ptma	-0.598524	chr1	86527014	86527534	521	278
ENSMUSG00000026241	Nppc	0.805267	chr1	86669892	86670186	295	387
ENSMUSG00000026247	Ecel1	0.514796	chr1	87155518	87155736	219	400
ENSMUSG00000026335	Pam	0.426168	chr1	98095716	98095941	226	-84
ENSMUSG00000026347	Tmem163	-0.555776	chr1	127677339	127677934	596	87
ENSMUSG00000026361	Cdc73	0.329526	chr1	143702513	143702670	158	14
ENSMUSG00000026421	Csrp1	0.823407	chr1	135729150	135729351	202	0
ENSMUSG00000026494	Kif26b	-0.852056	chr1	178528991	178529310	320	0
ENSMUSG00000026600	Soat1	0.569413	chr1	156474005	156474165	161	163
ENSMUSG00000026616	Cr2	0.667169	chr1	195176598	195176825	228	0
ENSMUSG00000026628	Atf3	-0.721185	chr1	191182586	191182849	264	484
ENSMUSG00000026655	Fam107b	-1.31324	chr2	3713782	3713939	158	324
ENSMUSG00000026787	Gad2	0.329197	chr2	22622420	22622609	190	93
ENSMUSG00000026826	Nr4a2	-1.56102	chr2	57114514	57114671	158	367
ENSMUSG00000026834	Acvr1c	0.882848	chr2	58357431	58357979	549	0
ENSMUSG00000026888	Grb14	-0.939195	chr2	65022412	65022678	267	88
ENSMUSG00000026959	Grin1	0.343411	chr2	25318821	25319200	380	0
ENSMUSG00000026970	Rbms1	0.436524	chr2	60880883	60881457	575	0
ENSMUSG00000027007	Ssfa2	0.61015	chr2	79635510	79635957	448	85
ENSMUSG00000027087	Itgav	0.647758	chr2	83724645	83725044	400	248
ENSMUSG00000027195	Hsd17b12	0.364369	chr2	94157561	94157722	162	187
ENSMUSG00000027210	Meis2	-0.548631	chr2	116064480	116064679	200	0
ENSMUSG00000027221	Chst1	-0.388307	chr2	92599826	92600035	210	119
ENSMUSG00000027238	Frmd5	0.340137	chr2	121806294	121806539	246	518
ENSMUSG00000027335	Adra1d	0.779086	chr2	131562255	131562681	427	0
ENSMUSG00000027363	Usp8	0.330773	chr2	126707309	126707639	331	0
ENSMUSG00000027381	Bcl2l11	-1.58451	chr2	128126117	128126274	158	79
ENSMUSG00000027500	Stmn2	-0.488824	chr3	8510146	8510367	222	619
ENSMUSG00000027508	Pag1	-0.398611	chr3	9833264	9833552	289	127
ENSMUSG00000027520	Zdbf2	-0.754015	chr1	63273030	63273456	427	0
ENSMUSG00000027534	Snx16	-0.409781	chr3	10439468	10439674	207	456
ENSMUSG00000027544	Nfatc2	-0.469578	chr2	168590088	168590506	419	0
ENSMUSG00000027581	Stmn3	-0.319642	chr2	181313929	181314357	429	143
ENSMUSG00000027739	Rab33b	-0.532556	chr3	51484386	51484616	231	420
ENSMUSG00000027829	Ccnl1	-0.754322	chr3	65957695	65958010	316	215
ENSMUSG00000027849	Syt6	-0.871101	chr3	103576210	103576422	213	84
ENSMUSG00000027858	Tspan2	-0.646035	chr3	102734821	102735112	292	51
ENSMUSG00000027894	Slc6a17	0.602053	chr3	107517310	107517875	566	143
ENSMUSG00000027955	Fam198b	0.737159	chr3	79886754	79886931	178	824
ENSMUSG00000028007	Snx7	0.745503	chr3	117868986	117869135	150	-50
ENSMUSG00000028063	Lmna	-0.314157	chr3	88502682	88503024	343	328
ENSMUSG00000028121	Bcar3	0.613744	chr3	122419911	122420261	351	131
ENSMUSG00000028195	Cyr61	-1.28933	chr3	145649911	145650095	185	0
ENSMUSG00000028266	Lmo4	-0.539034	chr3	144202010	144202173	164	159
ENSMUSG00000028488	Sh3gl2	-0.568912	chr4	85205302	85205750	449	0
ENSMUSG00000028527	Ak4	-0.88865	chr4	101419382	101419709	328	0
ENSMUSG00000028542	Slc6a9	0.757291	chr4	117836244	117836401	158	986
ENSMUSG00000028639	Ybx1	-0.531908	chr4	119294272	119294426	155	87
ENSMUSG00000028664	Ephb2	-0.70785	chr4	136835105	136835640	536	371
ENSMUSG00000028669	Pithd1	0.398431	chr4	135986955	135987127	173	117
ENSMUSG00000028676	Srsf10	-0.356826	chr4	135856247	135856404	158	176
ENSMUSG00000028693	Nasp	-0.412666	chr4	116627039	116627243	205	254
ENSMUSG00000028793	Rnf19b	-0.367137	chr4	129058263	129059010	748	0
ENSMUSG00000028804	Csmd2	-0.345673	chr4	127988717	127989100	384	673
ENSMUSG00000028820	Sfpq	-0.352927	chr4	127021408	127022203	796	107
ENSMUSG00000028832	Stmn1	-0.724662	chr4	134468594	134468836	243	274
ENSMUSG00000028871	Rspo1	1.31057	chr4	124986246	124986450	205	0
ENSMUSG00000028909	Ptpru	-1.0346	chr4	131838018	131838223	206	55
ENSMUSG00000028923	Necap2	0.476308	chr4	141077812	141078208	397	137
ENSMUSG00000028926	Cdk14	-0.310039	chr5	5379842	5380037	196	214
ENSMUSG00000028936	Rpl22	-0.308024	chr4	152325921	152326129	209	195
ENSMUSG00000028967	Errfi1	-0.909372	chr4	150855404	150855636	233	313
ENSMUSG00000028995	Fam126a	-0.710617	chr5	24030006	24030213	208	470
ENSMUSG00000029050	Ski	-0.301335	chr4	155222199	155222397	199	138
ENSMUSG00000029121	Crmp1	-0.688575	chr5	37241696	37241883	188	-175
ENSMUSG00000029126	Nsg1	-0.447466	chr5	38158940	38159090	151	377
ENSMUSG00000029147	Ppm1g	-0.325661	chr5	31220043	31220201	159	344
ENSMUSG00000029174	Tbc1d1	0.41017	chr5	64159598	64159801	204	-459
ENSMUSG00000029335	Bmp3	1.45996	chr5	98854772	98855432	661	333
ENSMUSG00000029338	Antxr2	1.11042	chr5	98031076	98031233	158	-114
ENSMUSG00000029381	Shroom3	0.834139	chr5	92898166	92898429	264	173
ENSMUSG00000029471	Camkk2	-0.663725	chr5	122779178	122779354	177	56
ENSMUSG00000029580	Actb	-0.310005	chr5	142905579	142905786	208	938
ENSMUSG00000029587	Zfp12	0.352955	chr5	143235131	143235319	189	0
ENSMUSG00000029642	Polr1d	-0.387885	chr5	147077698	147078022	325	352
ENSMUSG00000029675	Eln	-0.583414	chr5	134747123	134747333	211	0
ENSMUSG00000029722	Agfg2	0.402479	chr5	137684189	137684518	330	235
ENSMUSG00000029752	Asns	0.320106	chr6	7692934	7693127	194	55
ENSMUSG00000029778	Adcyap1r1	-0.401684	chr6	55451920	55452107	188	0
ENSMUSG00000029819	Npy	0.60853	chr6	49822670	49822936	267	0
ENSMUSG00000029833	Trim24	-0.492959	chr6	37870961	37871285	325	150
ENSMUSG00000029860	Zyx	0.332718	chr6	42350237	42350518	282	409
ENSMUSG00000030020	Prickle2	0.353274	chr6	92705883	92706087	205	97
ENSMUSG00000030084	Plxna1	-0.407838	chr6	89362939	89363118	180	-326
ENSMUSG00000030103	Bhlhe40	-1.28055	chr6	108659620	108659853	234	-776
ENSMUSG00000030122	Ptms	-0.440146	chr6	124917232	124917389	158	557
ENSMUSG00000030137	Tuba8	1.21962	chr6	121210781	121210930	150	11
ENSMUSG00000030223	Ptpro	-0.413649	chr6	137252468	137252826	359	169
ENSMUSG00000030313	Dennd5b	0.34043	chr6	149100858	149101281	424	399
ENSMUSG00000030350	Prmt8	0.345535	chr6	127769161	127769422	262	-2
ENSMUSG00000030406	Gipr	1.38165	chr7	19166041	19166200	160	0
ENSMUSG00000030518	Fam189a1	0.425001	chr7	65156208	65156357	150	171
ENSMUSG00000030554	Synm	-0.714561	chr7	67758712	67759045	334	697
ENSMUSG00000030785	Cox6a2	0.966709	chr7	128205732	128206043	312	323
ENSMUSG00000030849	Fgfr2	-0.936696	chr7	130265667	130265842	176	966
ENSMUSG00000030905	Crym	-0.504963	chr7	120201783	120202092	310	0
ENSMUSG00000031137	Fgf13	-0.612273	chrX	59134731	59134896	166	-295
ENSMUSG00000031167	Rbm3	-0.422819	chrX	8145688	8145854	167	26
ENSMUSG00000031391	L1cam	-0.352718	chrX	73880738	73880962	225	0
ENSMUSG00000031431	Tsc22d3	0.579824	chrX	140599711	140599958	248	564
ENSMUSG00000031453	Rasa3	0.3665	chr8	13677310	13677476	167	111
ENSMUSG00000031529	Tnks	-0.319656	chr8	34965470	34965627	158	63
ENSMUSG00000031530	Dusp4	-0.951719	chr8	34807655	34807951	297	45
ENSMUSG00000031563	Wwc2	-0.590097	chr8	47991148	47991305	158	-597
ENSMUSG00000031654	Cbln1	-0.424856	chr8	87472031	87472494	464	98
ENSMUSG00000031770	Herpud1	0.378546	chr8	94386708	94386869	162	208
ENSMUSG00000031822	Gse1	-0.686948	chr8	120489253	120489690	438	387
ENSMUSG00000031827	Cotl1	-0.339931	chr8	119840336	119840485	150	94
ENSMUSG00000031841	Cdh13	-1.10482	chr8	118284507	118284817	311	752
ENSMUSG00000031997	Trpc6	1.47511	chr9	8544379	8544596	218	237
ENSMUSG00000032017	Grik4	-0.550584	chr9	42943829	42944002	174	369
ENSMUSG00000032033	Barx2	1.23452	chr9	31913110	31913423	314	0
ENSMUSG00000032087	Dscaml1	-0.487436	chr9	45430490	45430760	271	197
ENSMUSG00000032172	Olfm2	-0.399476	chr9	20727140	20727289	150	925
ENSMUSG00000032220	Myo1e	0.621534	chr9	70208027	70208341	315	677
ENSMUSG00000032259	Drd2	-0.80291	chr9	49340236	49340785	550	0
ENSMUSG00000032312	Csk	-0.421718	chr9	57645121	57645415	295	0
ENSMUSG00000032338	Hcn4	-0.321498	chr9	58823601	58824166	566	89
ENSMUSG00000032340	Neo1	-0.579978	chr9	59036316	59036490	175	0
ENSMUSG00000032366	Tpm1	0.313943	chr9	67043503	67043660	158	211
ENSMUSG00000032402	Smad3	0.424568	chr9	63757601	63757904	304	90
ENSMUSG00000032405	Pias1	0.340437	chr9	62980216	62980427	212	452
ENSMUSG00000032418	Me1	-0.396728	chr9	86695810	86696062	253	0
ENSMUSG00000032501	Trib1	-2.52348	chr15	59648987	59649217	231	333
ENSMUSG00000032547	Ryk	-0.432258	chr9	102835223	102835420	198	303
ENSMUSG00000032562	Gnai2	-0.322516	chr9	107635164	107635313	150	29
ENSMUSG00000032598	Nckipsd	0.474281	chr9	108808335	108808495	161	0
ENSMUSG00000032718	Mansc1	1.09852	chr6	134632253	134632577	325	0
ENSMUSG00000032946	Rasgrp2	-0.811942	chr19	6399411	6400057	647	-526
ENSMUSG00000033149	Phldb2	0.645012	chr16	45844249	45844613	365	0
ENSMUSG00000033316	Galnt9	-0.522749	chr5	110544443	110544709	267	88
ENSMUSG00000033361	Prrg3	0.6215	chrX	71962305	71962499	195	-126
ENSMUSG00000033717	Adra2a	-0.775305	chr19	54045119	54045687	569	0
ENSMUSG00000033730	Egr3	-2.30612	chr14	70077760	70078019	260	0
ENSMUSG00000033760	Rbm4b	-0.668276	chr19	4756487	4756770	284	0
ENSMUSG00000033863	Klf9	-0.392381	chr19	23141244	23141878	635	18
ENSMUSG00000033965	Slc16a2	-0.598808	chrX	103821559	103821994	436	0
ENSMUSG00000034007	Scaper	-0.319465	chr9	55937822	55938149	328	0
ENSMUSG00000034135	Sik3	0.514994	chr9	46013341	46013593	253	521
ENSMUSG00000034163	Zfc3h1	0.703381	chr10	115385378	115385726	349	419
ENSMUSG00000034164	Emid1	-0.8517	chr11	5151909	5152225	317	0
ENSMUSG00000034210	Efcab14	0.525256	chr4	115737829	115738111	283	0
ENSMUSG00000034297	Med13	0.388665	chr11	86357231	86357617	387	0
ENSMUSG00000034310	Tmem132d	0.890645	chr5	128432479	128432654	176	423
ENSMUSG00000034403	Pja1	-0.34648	chrX	99470479	99470823	345	0
ENSMUSG00000034613	Ppm1h	0.305597	chr10	122678604	122678996	393	0
ENSMUSG00000034648	Lrrn1	-1.1389	chr6	107529848	107529998	151	122
ENSMUSG00000034755	Pcdh11x	0.495074	chrX	120291122	120291274	153	795
ENSMUSG00000034765	Dusp5	-0.561745	chr19	53529270	53529727	458	0
ENSMUSG00000034993	Vat1	0.352455	chr11	101465642	101466290	649	0
ENSMUSG00000035184	Fam124a	-0.764965	chr14	62555550	62555911	362	0
ENSMUSG00000035283	Adrb1	-0.696179	chr19	56722103	56722282	180	-90
ENSMUSG00000035329	Fbxo33	-1.72441	chr12	59218979	59219249	271	234
ENSMUSG00000035397	Klf16	-0.777778	chr10	80576486	80576643	158	653
ENSMUSG00000035431	Sstr1	-0.398851	chr12	58212344	58212721	378	540
ENSMUSG00000035547	Capn5	-0.310852	chr7	98177793	98178126	334	148
ENSMUSG00000035637	Grhpr	0.947285	chr4	44981340	44981659	320	0
ENSMUSG00000035681	Kcnc2	0.329321	chr10	112271820	112272015	196	697
ENSMUSG00000035828	Pim3	-1.39139	chr15	88862871	88863411	541	677
ENSMUSG00000035840	Lysmd3	-0.853621	chr13	81657680	81657837	158	0
ENSMUSG00000036087	Slain2	-0.432888	chr5	72914906	72915150	245	544
ENSMUSG00000036158	Prickle1	0.376737	chr15	93595590	93595791	202	100
ENSMUSG00000036273	Lrrk2	0.676673	chr15	91673072	91673243	172	0
ENSMUSG00000036356	Csgalnact1	-0.476801	chr8	68735138	68735342	205	0
ENSMUSG00000036478	Btg1	-0.957717	chr10	96617263	96617773	511	262
ENSMUSG00000036499	Eea1	0.461749	chr10	95941199	95941369	171	536
ENSMUSG00000036644	Tbc1d9b	0.360761	chr11	50131378	50131638	261	18
ENSMUSG00000036745	Ttll7	0.425602	chr3	146852376	146852545	170	9
ENSMUSG00000036862	Dchs1	-0.38533	chr7	105787036	105787185	150	365
ENSMUSG00000036913	Trim67	-1.5198	chr8	124793071	124793246	176	52
ENSMUSG00000037001	Zfp39	0.619007	chr11	58903807	58903956	150	269
ENSMUSG00000037016	Frem2	-0.693698	chr3	53656625	53656849	225	506
ENSMUSG00000037035	Inhbb	-0.602932	chr1	119421426	119421764	339	484
ENSMUSG00000037062	Sh3glb1	-0.312833	chr3	144719553	144719807	255	528
ENSMUSG00000037112	Sik2	0.301017	chr9	51008653	51008973	321	100
ENSMUSG00000037235	Mxd4	-0.315403	chr5	34187168	34187507	340	203
ENSMUSG00000037279	Ovol2	0.87238	chr2	144331294	144331479	186	0
ENSMUSG00000037386	Rims2	0.302883	chr15	39197738	39197970	233	-316
ENSMUSG00000037416	Dmxl1	0.737096	chr18	49832776	49833219	444	0
ENSMUSG00000037447	Arid5a	-0.6625	chr1	36308054	36308211	158	321
ENSMUSG00000037458	Azin1	-0.320179	chr15	38518352	38519088	737	178
ENSMUSG00000037573	Tob1	-0.619778	chr11	94211678	94212160	483	224
ENSMUSG00000037608	Bclaf1	-0.342504	chr10	20312706	20312979	274	237
ENSMUSG00000037664	Cdkn1c	-0.786399	chr7	143461143	143461494	352	-93
ENSMUSG00000037855	Zfp365	0.577418	chr10	67912379	67912577	199	85
ENSMUSG00000037868	Egr2	-3.54466	chr10	67536738	67536986	249	-883
ENSMUSG00000037887	Dusp8	-0.457867	chr7	142094315	142094474	160	810
ENSMUSG00000038080	Kdm1b	-0.373785	chr13	47043697	47044050	354	198
ENSMUSG00000038132	Rbm24	-0.503307	chr13	46418235	46418628	394	0
ENSMUSG00000038248	Sobp	-0.715545	chr10	43174226	43174510	285	20
ENSMUSG00000038351	Sgsm2	0.348255	chr11	74897161	74897343	183	-81
ENSMUSG00000038418	Egr1	-3.02643	chr18	34862105	34862262	158	898
ENSMUSG00000038459	Abhd17c	-0.445188	chr7	84151718	84151903	186	0
ENSMUSG00000038518	Jarid2	0.435048	chr13	44730155	44730382	228	-392
ENSMUSG00000038602	Slc35f1	-0.504588	chr10	52690495	52690652	158	0
ENSMUSG00000038633	Degs1	0.485526	chr1	182282131	182282365	235	394
ENSMUSG00000038648	Creb3l2	0.694421	chr6	37441736	37441915	180	233
ENSMUSG00000038677	Scube3	-0.626209	chr17	28142316	28142829	514	0
ENSMUSG00000038708	Golga4	0.303716	chr9	118506609	118506776	168	291
ENSMUSG00000038738	Shank1	-0.382029	chr7	44310882	44311108	227	618
ENSMUSG00000038831	Ralgps1	-0.308178	chr2	33370828	33371032	205	462
ENSMUSG00000038866	Zcchc2	0.361579	chr1	105990641	105990901	261	235
ENSMUSG00000038894	Irs2	-1.57155	chr8	11008186	11008658	473	0
ENSMUSG00000039087	Rreb1	0.774022	chr13	37826560	37826799	240	-113
ENSMUSG00000039252	Lgi2	0.690395	chr5	52565738	52565936	199	344
ENSMUSG00000039316	Rftn1	-0.609592	chr17	50190296	50190831	536	0
ENSMUSG00000039546	Ajap1	-0.408293	chr4	153482380	153483056	677	0
ENSMUSG00000039568	Ubald1	-0.343566	chr16	4879333	4879727	395	124
ENSMUSG00000039735	Fnbp1l	-0.403719	chr3	122618981	122619202	222	512
ENSMUSG00000039770	Ypel5	0.613532	chr17	72837090	72837263	174	386
ENSMUSG00000039782	Cpeb2	-0.421319	chr5	43233407	43233595	189	0
ENSMUSG00000039804	Ncoa5	-0.51241	chr2	165034166	165034746	581	33
ENSMUSG00000039910	Cited2	-0.524114	chr10	17723279	17723699	421	51
ENSMUSG00000039982	Dtx4	-0.425171	chr19	12501130	12501544	415	452
ENSMUSG00000039987	Phtf2	-0.409354	chr5	20881782	20882075	294	49
ENSMUSG00000039989	Cbx4	-0.604388	chr11	119085795	119085983	189	254
ENSMUSG00000040128	Pnrc1	-0.525264	chr4	33247983	33248143	161	644
ENSMUSG00000040209	Zfp704	-0.519225	chr3	9609137	9609389	253	696
ENSMUSG00000040359	Ufl1	0.371069	chr4	25281735	25281892	158	0
ENSMUSG00000040363	Bcor	-0.359767	chrX	12079752	12080257	506	296
ENSMUSG00000040490	Lrfn2	-0.327685	chr17	48932651	48932863	213	69
ENSMUSG00000040631	Dok4	-0.943213	chr8	94876242	94876453	212	0
ENSMUSG00000040687	Madd	0.329431	chr2	91182465	91182753	289	294
ENSMUSG00000040857	Erf	-1.18994	chr7	25250119	25250519	401	239
ENSMUSG00000040998	Npnt	-0.702699	chr3	132949760	132950141	382	0
ENSMUSG00000041020	Map7d2	0.332516	chrX	159414624	159414773	150	46
ENSMUSG00000041135	Ripk2	0.710195	chr4	16163041	16163252	212	246
ENSMUSG00000041229	Phf8	0.352674	chrX	151520909	151521226	318	237
ENSMUSG00000041308	Sntb2	-0.539201	chr8	106936116	106936467	352	366
ENSMUSG00000041453	Rpl21	-0.530524	chr5	146833175	146833370	196	285
ENSMUSG00000041483	Zfp281	-0.540296	chr1	136625447	136625704	258	546
ENSMUSG00000041710	Trpc5	-0.505329	chrX	144687766	144688017	252	163
ENSMUSG00000041771	Slc24a4	1.27236	chr12	102128861	102129125	265	-294
ENSMUSG00000041773	Enc1	-1.11724	chr13	97241310	97241645	336	205
ENSMUSG00000041774	Ydjc	-0.509087	chr16	17147234	17147413	180	267
ENSMUSG00000041959	S100a10	-0.559227	chr3	93555169	93555335	167	52
ENSMUSG00000042246	Tmc7	-0.5901	chr7	118584403	118584765	363	0
ENSMUSG00000042388	Dlgap3	0.353419	chr4	127169125	127169425	301	0
ENSMUSG00000042401	Crtac1	0.445631	chr19	42431983	42432144	162	-200
ENSMUSG00000042417	Ccno	-2.81196	chr13	112988027	112988354	328	225
ENSMUSG00000042506	Usp22	-0.499133	chr11	61174600	61174927	328	132
ENSMUSG00000042650	Alkbh5	0.560053	chr11	60538024	60538422	399	341
ENSMUSG00000042699	Dhx9	-0.483644	chr1	153486953	153487467	515	193
ENSMUSG00000042807	Hecw2	0.326245	chr1	54194395	54194567	173	467
ENSMUSG00000042851	Zc3h6	0.54975	chr2	128967871	128968020	150	469
ENSMUSG00000042978	Sbk1	-0.777112	chr7	126273035	126273184	150	416
ENSMUSG00000043099	Hic1	-0.929073	chr11	75165947	75167183	1237	969
ENSMUSG00000043415	Otud1	-0.882216	chr2	19657904	19658085	182	0
ENSMUSG00000043460	Elfn2	-0.370215	chr15	78719038	78719264	227	-925
ENSMUSG00000043557	Mdga1	-1.39409	chr17	29887959	29888191	233	-77
ENSMUSG00000044147	Arf6	-0.343684	chr12	69372592	69372759	168	442
ENSMUSG00000044349	Snhg11	0.654975	chr2	158375555	158375725	171	0
ENSMUSG00000044352	Sowaha	-0.796515	chr11	53479832	53480080	249	115
ENSMUSG00000044461	Shisa2	-0.818965	chr14	59625372	59625633	262	91
ENSMUSG00000044548	Dact1	-1.576	chr12	71309654	71309925	272	0
ENSMUSG00000044707	Ccnjl	-0.801233	chr11	43528620	43528787	168	0
ENSMUSG00000044912	Syt16	-0.346424	chr12	73997651	73997913	263	0
ENSMUSG00000044948	Cfap43	-1.72121	chr19	47837312	47837491	180	0
ENSMUSG00000045038	Prkce	-0.342153	chr17	86167255	86167412	158	-373
ENSMUSG00000045216	Hs6st1	-0.410241	chr1	36068668	36068902	235	268
ENSMUSG00000045312	Lhfpl2	-0.856489	chr13	94057489	94057658	170	-138
ENSMUSG00000045411	2410002F23Rik	-0.377225	chr7	44246866	44247055	190	144
ENSMUSG00000045414	1190002N15Rik	-0.863886	chr9	94537897	94538140	244	0
ENSMUSG00000045636	Mtus1	-0.867973	chr8	41133519	41133707	189	19
ENSMUSG00000045817	Zfp36l2	-0.985113	chr17	84188435	84188609	175	-488
ENSMUSG00000045875	Adra1a	1.04298	chr14	66635535	66635718	184	284
ENSMUSG00000045969	Ing1	-0.441751	chr8	11556483	11556835	353	26
ENSMUSG00000045994	B3gat1	-0.506878	chr9	26751579	26751963	385	17
ENSMUSG00000046096	BC030336	0.416916	chr7	120677362	120677793	432	0
ENSMUSG00000046159	Chrm3	0.695129	chr13	10360183	10360342	160	461
ENSMUSG00000046215	Rprml	-0.847647	chr11	103649530	103649798	269	21
ENSMUSG00000046318	Ccbe1	-1.38229	chr18	66291312	66291480	169	358
ENSMUSG00000046699	Slitrk4	0.647346	chrX	64275818	64276021	204	975
ENSMUSG00000046743	Fat4	-0.50486	chr3	38886932	38887222	291	0
ENSMUSG00000047030	Spata2	-0.351015	chr2	167492796	167492978	183	0
ENSMUSG00000047085	Lrrc4b	-0.300922	chr7	44442699	44442886	188	212
ENSMUSG00000047473	Zfp30	0.478921	chr7	29784210	29784541	332	-249
ENSMUSG00000047485	Klhl34	0.810741	chrX	157817857	157818047	191	-388
ENSMUSG00000047904	Sstr2	-0.920505	chr11	113619336	113619532	197	0
ENSMUSG00000047959	Kcna3	-0.770238	chr3	107036346	107036499	154	184
ENSMUSG00000048537	Phldb1	-0.471841	chr9	44734104	44734276	173	922
ENSMUSG00000048546	Tob2	-0.612906	chr15	81859129	81859304	176	-803
ENSMUSG00000048776	Pthlh	0.546368	chr6	147263942	147264290	349	0
ENSMUSG00000048826	Dact2	0.8802	chr17	14203299	14203868	570	0
ENSMUSG00000048895	Cdk5r1	-0.361907	chr11	80477742	80478098	357	696
ENSMUSG00000049090	Zadh2	0.623312	chr18	84087452	84087764	313	-394
ENSMUSG00000049176	Frmpd4	0.307039	chrX	168122894	168123087	194	0
ENSMUSG00000049281	Scn3b	-0.595902	chr9	40269548	40269785	238	332
ENSMUSG00000049313	Sorl1	0.42555	chr9	42123906	42124055	150	234
ENSMUSG00000049791	Fzd4	-0.669165	chr7	89404613	89404803	191	247
ENSMUSG00000049800	Sertad2	-0.523962	chr11	20543232	20543744	513	0
ENSMUSG00000049804	Armcx4	-0.44795	chrX	134686482	134686637	156	0
ENSMUSG00000049866	Arl4c	-0.392395	chr1	88702261	88702557	297	-70
ENSMUSG00000049907	Rasl11b	-0.420982	chr5	74194974	74195244	271	-82
ENSMUSG00000050335	Lgals3	0.687852	chr14	47373689	47373862	174	0
ENSMUSG00000050447	Lypd6	-0.491117	chr2	50066815	50067011	197	386
ENSMUSG00000050558	Prokr2	-0.555135	chr2	132385196	132385549	354	0
ENSMUSG00000050967	Creg2	0.787167	chr1	39650487	39650816	330	366
ENSMUSG00000051331	Cacna1c	-0.337332	chr6	119108790	119108947	158	-295
ENSMUSG00000051335	Gfod1	0.311612	chr13	43303966	43304243	278	0
ENSMUSG00000051495	Irf2bp2	-0.82863	chr8	126592993	126593426	434	10
ENSMUSG00000051726	Kcnf1	-0.336119	chr12	17176260	17176417	158	471
ENSMUSG00000051855	Mest	-1.24191	chr6	30737870	30738398	529	0
ENSMUSG00000052727	Map1b	-0.627258	chr13	99516138	99516367	230	235
ENSMUSG00000052981	Ube2ql1	-0.363325	chr13	69739107	69739359	253	538
ENSMUSG00000053004	Hrh1	0.507637	chr6	114398027	114398297	271	91
ENSMUSG00000053012	Krcc1	0.665756	chr6	71271972	71272134	163	0
ENSMUSG00000053080	2700081O15Rik	-0.640949	chr19	7417305	7417576	272	-49
ENSMUSG00000053110	Yap1	0.584641	chr9	8003948	8004275	328	321
ENSMUSG00000053519	Kcnip1	0.394962	chr11	33843498	33843864	367	0
ENSMUSG00000053617	Sh3pxd2a	0.436496	chr19	47463987	47464181	195	230
ENSMUSG00000053930	Shisa6	-0.495774	chr11	66525779	66526131	353	0
ENSMUSG00000054196	Cthrc1	1.186	chr15	39075873	39076190	318	-742
ENSMUSG00000055322	Tns1	0.506166	chr1	74124563	74124883	321	-114
ENSMUSG00000055373	Fut9	0.344234	chr4	25799612	25799839	228	164
ENSMUSG00000055407	Map6	-0.485854	chr7	99267518	99267677	160	71
ENSMUSG00000055447	Cd47	0.474597	chr16	49855511	49855723	213	0
ENSMUSG00000055485	Soga1	-0.662261	chr2	157078252	157078503	252	762
ENSMUSG00000055540	Epha6	-0.464797	chr16	60605039	60605277	239	254
ENSMUSG00000055653	Gpc3	-0.732445	chrX	52613948	52614143	196	0
ENSMUSG00000055675	Kbtbd11	0.305593	chr8	15011479	15011710	232	454
ENSMUSG00000055717	Slain1	-0.373166	chr14	103650287	103650949	663	44
ENSMUSG00000055723	Rras2	-0.417404	chr7	114116931	114117443	513	338
ENSMUSG00000055761	Nkain3	-0.676788	chr4	20778384	20778533	150	135
ENSMUSG00000055945	Prr18	-1.03766	chr17	8340915	8341212	298	176
ENSMUSG00000056019	Zfp709	0.650752	chr8	71882160	71882434	275	92
ENSMUSG00000056201	Cfl1	-0.369741	chr19	5490791	5491052	262	336
ENSMUSG00000056258	Kcnq3	-0.547513	chr15	66286103	66286252	150	0
ENSMUSG00000056427	Slit3	-0.323634	chr11	35121446	35121813	368	0
ENSMUSG00000056708	Ier5	-0.620135	chr1	155099036	155099276	241	360
ENSMUSG00000056749	Nfil3	-1.51422	chr13	52981354	52981577	224	-315
ENSMUSG00000057531	Dtnbp1	-0.372258	chr13	45001817	45001982	166	114
ENSMUSG00000057841	Rpl32	-0.345799	chr6	115808586	115808744	159	0
ENSMUSG00000058145	Adamts17	-0.943928	chr7	66839786	66840482	697	51
ENSMUSG00000058153	Sez6l	-0.757877	chr5	112577089	112577256	168	0
ENSMUSG00000058624	Gda	0.376879	chr19	21472482	21472690	209	0
ENSMUSG00000058799	Nap1l1	-0.371125	chr10	111473400	111473586	187	208
ENSMUSG00000059213	Ddn	0.353071	chr15	98807869	98808075	207	0
ENSMUSG00000059796	Eif4a1	-0.346673	chr11	69671849	69672099	251	324
ENSMUSG00000059824	Dbp	0.715314	chr7	45705588	45705745	158	341
ENSMUSG00000059991	Nptx2	0.720495	chr5	144545377	144545616	240	-271
ENSMUSG00000060073	Psma3	-0.331927	chr12	70974935	70975166	232	312
ENSMUSG00000060568	Fam78b	-0.357272	chr1	167001466	167001679	214	49
ENSMUSG00000061143	Maml3	1.13498	chr3	52103848	52104011	164	995
ENSMUSG00000061411	Nol4l	-0.569625	chr2	153444146	153444513	368	0
ENSMUSG00000061887	Ssbp3	-0.409221	chr4	106910975	106911144	170	-326
ENSMUSG00000062542	Syt9	-0.485862	chr7	107370961	107371449	489	171
ENSMUSG00000062661	Ncs1	-0.306779	chr2	31246198	31246430	233	275
ENSMUSG00000062760	1810041L15Rik	-0.453836	chr15	84446179	84446404	226	693
ENSMUSG00000063382	Bcl9l	-0.596229	chr9	44498818	44498967	150	-169
ENSMUSG00000063430	Wscd2	-0.573278	chr5	113490535	113490684	150	88
ENSMUSG00000063434	Sorcs3	0.905304	chr19	48205241	48205527	287	-498
ENSMUSG00000063564	Col23a1	-0.980795	chr11	51289784	51289968	185	0
ENSMUSG00000063632	Sox11	-0.990945	chr12	27341417	27342020	604	698
ENSMUSG00000063760	Rnf217	-0.452032	chr10	31609420	31609594	175	131
ENSMUSG00000064181	Rab3ip	0.493571	chr10	116949821	116950112	292	268
ENSMUSG00000066152	Slc31a2	0.665085	chr4	62286641	62286876	236	212
ENSMUSG00000066278	Vps37b	-0.638233	chr5	124031927	124032271	345	0
ENSMUSG00000066406	Akap13	0.372046	chr7	75456035	75456257	223	501
ENSMUSG00000066687	Zbtb16	0.370276	chr9	48834991	48835278	288	667
ENSMUSG00000067279	Ppp1r3c	0.896634	chr19	36736695	36736957	263	-91
ENSMUSG00000068735	Trp53i11	-0.784691	chr2	93187611	93187873	263	27
ENSMUSG00000069171	Nr2f1	0.324057	chr13	78198461	78198657	197	325
ENSMUSG00000069670	Nkain2	-0.371062	chr10	32889750	32889899	150	16
ENSMUSG00000069769	Msi2	0.449528	chr11	88717853	88718041	189	188
ENSMUSG00000070576	Mn1	-1.06185	chr5	111419060	111419354	295	894
ENSMUSG00000070880	Gad1	0.415742	chr2	70562249	70562796	548	85
ENSMUSG00000070972	Dnajc25	-0.544736	chr4	59003246	59003419	174	53
ENSMUSG00000071064	Zfp827	-0.618655	chr8	79029189	79029665	477	752
ENSMUSG00000071226	Cecr2	-0.697791	chr6	120666661	120667132	472	240
ENSMUSG00000071341	Egr4	-2.91671	chr6	85512577	85512752	176	790
ENSMUSG00000071719	Tmem28	-0.476906	chrX	99820380	99820588	209	-481
ENSMUSG00000071757	Zhx2	0.427274	chr15	57694926	57695151	226	259
ENSMUSG00000072235	Tuba1a	-0.621328	chr15	98953292	98953492	201	9
ENSMUSG00000072875	Gpr27	-0.308155	chr6	99692714	99692932	219	35
ENSMUSG00000072893	4933439C10Rik	0.669702	chr11	59506051	59506210	160	366
ENSMUSG00000073433	Arhgdig	-0.422929	chr17	26201293	26201605	313	0
ENSMUSG00000073565	Prr16	0.997444	chr18	51117657	51117867	211	-31
ENSMUSG00000074649	BC029722	0.414032	chr2	155818866	155819184	319	19
ENSMUSG00000074785	Plxnc1	-1.02982	chr10	94943567	94943809	243	769
ENSMUSG00000075012	Fjx1	-0.469844	chr2	102451048	102451398	351	394
ENSMUSG00000078532	Nkain1	-0.422173	chr4	130574131	130574288	158	-95
ENSMUSG00000078812	Eif5a	-0.310988	chr11	69920852	69921195	344	0
ENSMUSG00000079157	Fam155a	-0.428317	chr8	9770428	9770803	376	220
ENSMUSG00000079259	Trim71	-0.815851	chr9	114563412	114563599	188	770
ENSMUSG00000079470	Utp14b	-1.11426	chr1	78658198	78658471	274	0
ENSMUSG00000079523	Tmsb10	-0.547317	chr6	72958220	72958387	168	0
ENSMUSG00000079654	Prrt4	-0.465583	chr6	29179359	29179711	353	0
ENSMUSG00000085438	1700020I14Rik	-0.511141	chr2	119594427	119594734	308	131
ENSMUSG00000089762	Ier5l	-0.590028	chr2	30472667	30473380	714	819
ENSMUSG00000090125	Pou3f1	-0.585302	chr4	124658568	124658861	294	922
ENSMUSG00000091002	Tcerg1l	-0.556506	chr7	138397362	138397648	287	82
ENSMUSG00000095139	Pou3f2	0.568076	chr4	22487236	22487637	402	729
ENSMUSG00000096146	Kcnj11	0.450354	chr7	46099544	46099848	305	389
ENSMUSG00000097929	Tunar	-0.32882	chr12	105337172	105337592	421	179
ENSMUSG00000098188	Sowahc	-0.73604	chr10	59222051	59222212	162	129
ENSMUSG00000099032	Tcf24	-0.843675	chr1	9967268	9967563	296	0
ENSMUSG00000106379	Lhfpl3	1.41222	chr5	22746045	22746194	150	0
