# Supplementary material for: SATB2‐LEMD2 interaction links nuclear shape plasticity to regulation of cognition‐related genes
Source: EMBO J. 2020 Dec 15;40(3):e103701. doi: 10.15252/embj.2019103701 (PMC7849313; doi:10.15252/embj.2019103701)
Supplement: Supplementary file 5 — Table EV3 [file EMBJ-40-e103701-s005.xlsx]

## Sheet: Legend
Table EV3 - Lists of activity-regulated genes identified as down-regulated in Bic-treated SATB2-deficient cortical cultures, in Bic-treated LEMD2-depleted cortical cultures, and in both
in vitro	Lists of PRGs (Tyssowski et al. 2018) identified as down-regulated in Bic-treated SATB2-deficient cortical cultures, in Bic-treated LEMD2-depleted cortical cultures, and in both
in vivo	Lists of early response genes identified as upregulated in visual cortex neurons upon light stimulation (Hrvatin et al. 2018) that were down-regulated in Bic-treated SATB2-deficient cortical cultures, in Bic-treated LEMD2-depleted cortical cultures, and in both

## Sheet: in vitro
Lists of PRGs identified as down-regulated in Bic-treated SATB2-deficient cortical cultures, in LEMD2-depleted cortical cultures, and in both
rapid PRGs
Satb2 knockout				Lemd2 knockdown				Satb2 knockout and Lemd2 knockdown
GeneID	Gene Symbol	Log2(FC)		GeneID	Gene Symbol	Log2(FC)		GeneID	Gene Symbol	siLemd2.Log2(FC)	Satb2 cKO.Log2(FC)
ENSMUSG00000003545	Fosb	-0.881525		ENSMUSG00000032593	Amigo3	-1.25888		ENSMUSG00000003545	Fosb	-2.81832	-0.881525
ENSMUSG00000021250	Fos	-0.691547		ENSMUSG00000022602	Arc	-2.99644		ENSMUSG00000021250	Fos	-2.22503	-0.691547
ENSMUSG00000020423	Btg2	-0.776943		ENSMUSG00000020423	Btg2	-2.44411		ENSMUSG00000020423	Btg2	-2.44411	-0.776943
ENSMUSG00000053560	Ier2	-1.24003		ENSMUSG00000024190	Dusp1	-1.27832		ENSMUSG00000053560	Ier2	-2.92218	-1.24003
ENSMUSG00000033730	Egr3	-0.439185		ENSMUSG00000034765	Dusp5	-0.561745		ENSMUSG00000033730	Egr3	-2.30612	-0.439185
ENSMUSG00000024190	Dusp1	-1.43304		ENSMUSG00000038418	Egr1	-3.02643		ENSMUSG00000024190	Dusp1	-1.27832	-1.43304
ENSMUSG00000003032	Klf4	-0.961668		ENSMUSG00000037868	Egr2	-3.54466		ENSMUSG00000003032	Klf4	-1.24917	-0.961668
ENSMUSG00000021453	Gadd45g	-0.730199		ENSMUSG00000033730	Egr3	-2.30612		ENSMUSG00000021453	Gadd45g	-1.76347	-0.730199
ENSMUSG00000037868	Egr2	-0.949488		ENSMUSG00000071341	Egr4	-2.91671		ENSMUSG00000037868	Egr2	-3.54466	-0.949488
ENSMUSG00000052837	Junb	-0.658299		ENSMUSG00000021250	Fos	-2.22503		ENSMUSG00000052837	Junb	-2.72315	-0.658299
ENSMUSG00000023034	Nr4a1	-0.885105		ENSMUSG00000003545	Fosb	-2.81832		ENSMUSG00000023034	Nr4a1	-2.47021	-0.885105
ENSMUSG00000038418	Egr1	-0.761944		ENSMUSG00000021453	Gadd45g	-1.76347		ENSMUSG00000038418	Egr1	-3.02643	-0.761944
				ENSMUSG00000053560	Ier2	-2.92218
				ENSMUSG00000052837	Junb	-2.72315
				ENSMUSG00000003032	Klf4	-1.24917
				ENSMUSG00000042622	Maff	-1.86811
				ENSMUSG00000045903	Npas4	-2.9069
				ENSMUSG00000023034	Nr4a1	-2.47021
delayed PRGs
Satb2 knockout				Lemd2 knockdown				Satb2 knockout and Lemd2 knockdown
GeneID	Gene Symbol	Log2(FC)		GeneID	Gene Symbol	Log2(FC)		GeneID	Gene Symbol	siLemd2.Log2(FC)	Satb2 cKO.Log2(FC)
ENSMUSG00000024256	Adcyap1	-2.23835		ENSMUSG00000032515	Csrnp1	-1.40646		ENSMUSG00000032515	Csrnp1	-1.40646	-0.764922
ENSMUSG00000028028	Alpk1	-0.543479		ENSMUSG00000028967	Errfi1	-0.909372		ENSMUSG00000003153	Slc2a3	-0.413626	-0.405801
ENSMUSG00000046808	Atp10d	-1.51241		ENSMUSG00000091956	C2cd4b	-0.778674		ENSMUSG00000018648	Dusp14	-0.675783	-0.599065
ENSMUSG00000048482	Bdnf	-0.620668		ENSMUSG00000003153	Slc2a3	-0.413626		ENSMUSG00000034640	Tiparp	-1.87996	-0.649602
ENSMUSG00000028351	Brinp1	-0.50065		ENSMUSG00000031530	Dusp4	-0.951719		ENSMUSG00000023067	Cdkn1a	-0.485399	-0.933275
ENSMUSG00000023067	Cdkn1a	-0.933275		ENSMUSG00000029875	Ccdc184	-0.588265		ENSMUSG00000024042	Sik1	-1.68061	-0.647206
ENSMUSG00000044948	Cfap43	-0.563359		ENSMUSG00000018648	Dusp14	-0.675783		ENSMUSG00000090125	Pou3f1	-0.585302	-1.29218
ENSMUSG00000045613	Chrm2	-1.10486		ENSMUSG00000051726	Kcnf1	-0.336119		ENSMUSG00000036422	Pcdh8	-0.959415	-0.369061
ENSMUSG00000063889	Crem	-0.557178		ENSMUSG00000000531	Grasp	-0.617683		ENSMUSG00000038530	Rgs4	-0.371799	-0.343293
ENSMUSG00000032515	Csrnp1	-0.764922		ENSMUSG00000025981	Coq10b	-0.691043		ENSMUSG00000028341	Nr4a3	-1.34149	-0.443128
ENSMUSG00000037416	Dmxl1	-0.419453		ENSMUSG00000034640	Tiparp	-1.87996		ENSMUSG00000042608	Stk40	-0.659471	-0.313664
ENSMUSG00000018648	Dusp14	-0.599065		ENSMUSG00000020893	Per1	-0.89735		ENSMUSG00000019817	Plagl1	-0.314978	-0.636562
ENSMUSG00000001542	Ell2	-0.792994		ENSMUSG00000023067	Cdkn1a	-0.485399		ENSMUSG00000029135	Fosl2	-1.0634	-0.402331
ENSMUSG00000032265	Fam46a	-1.5666		ENSMUSG00000035329	Fbxo33	-1.72441		ENSMUSG00000044948	Cfap43	-1.72121	-0.563359
ENSMUSG00000048721	Fndc9	-1.20558		ENSMUSG00000024042	Sik1	-1.68061
ENSMUSG00000029135	Fosl2	-0.402331		ENSMUSG00000090125	Pou3f1	-0.585302
ENSMUSG00000028214	Gem	-1.43963		ENSMUSG00000049516	Spty2d1	-0.79086
ENSMUSG00000041560	Nop53	-0.355978		ENSMUSG00000027520	Zdbf2	-0.754015
ENSMUSG00000073209	Klf14	-0.549623		ENSMUSG00000036422	Pcdh8	-0.959415
ENSMUSG00000053846	Lipg	-1.19083		ENSMUSG00000038530	Rgs4	-0.371799
ENSMUSG00000061143	Maml3	-0.791277		ENSMUSG00000092035	Peg10	-1.0632
ENSMUSG00000055430	Nap1l5	-0.416738		ENSMUSG00000028341	Nr4a3	-1.34149
ENSMUSG00000022055	Nefl	-1.19874		ENSMUSG00000042608	Stk40	-0.659471
ENSMUSG00000028341	Nr4a3	-0.443128		ENSMUSG00000039114	Nrn1	-0.382515
ENSMUSG00000026335	Pam	-0.393676		ENSMUSG00000022176	Rem2	-1.15492
ENSMUSG00000050505	Pcdh20	-0.831782		ENSMUSG00000008384	Sertad1	-0.874913
ENSMUSG00000036422	Pcdh8	-0.369061		ENSMUSG00000019817	Plagl1	-0.314978
ENSMUSG00000021587	Pcsk1	-0.538697		ENSMUSG00000047904	Sstr2	-0.920505
ENSMUSG00000055866	Per2	-0.414622		ENSMUSG00000026826	Nr4a2	-1.56102
ENSMUSG00000073678	Pgap1	-0.646629		ENSMUSG00000029135	Fosl2	-1.0634
ENSMUSG00000019817	Plagl1	-0.636562		ENSMUSG00000026628	Atf3	-0.721185
ENSMUSG00000090125	Pou3f1	-1.29218		ENSMUSG00000044948	Cfap43	-1.72121
ENSMUSG00000039942	Ptger4	-1.32166
ENSMUSG00000032487	Ptgs2	-1.37545
ENSMUSG00000026360	Rgs2	-0.434539
ENSMUSG00000038530	Rgs4	-0.343293
ENSMUSG00000028945	Rheb	-0.576332
ENSMUSG00000050711	Scg2	-0.766786
ENSMUSG00000024042	Sik1	-0.647206
ENSMUSG00000003153	Slc2a3	-0.405801
ENSMUSG00000025993	Slc40a1	-1.93574
ENSMUSG00000027894	Slc6a17	-0.416548
ENSMUSG00000042608	Stk40	-0.313664
ENSMUSG00000029217	Tec	-3.24789
ENSMUSG00000034640	Tiparp	-0.649602
ENSMUSG00000026725	Tnn	-1.4402

## Sheet: in vivo
					Lists of early response genes identified as upregulated in visual cortex neurons upon light stimulation (Hrvatin et al. 2018) that were down-regulated in Bic-treated SATB2-deficient cortical cultures, in Bic-treated LEMD2-depleted cortical cultures, and in both
					Satb2 knockout				Lemd2 knockdown				Satb2 knockout and Lemd2 knockdown
					GeneID	Gene Symbol	Log2(FC)		GeneID	Gene Symbol	Log2(FC)		GeneID	Gene Symbol	siLemd2.Log2(FC)	Satb2 cKO.Log2(FC)
					ENSMUSG00000045414	1190002N15Rik	-0.521112		ENSMUSG00000045414	1190002N15Rik	-0.863886		ENSMUSG00000045414	1190002N15Rik	-0.863886	-0.521112
					ENSMUSG00000035283	Adrb1	-0.809915		ENSMUSG00000035283	Adrb1	-0.696179		ENSMUSG00000035283	Adrb1	-0.696179	-0.809915
					ENSMUSG00000017418	Arl5b	-0.431608		ENSMUSG00000022602	Arc	-2.99644		ENSMUSG00000017418	Arl5b	-1.65301	-0.431608
					ENSMUSG00000030103	Bhlhe40	-0.537955		ENSMUSG00000034936	Arl4d	-1.63766		ENSMUSG00000030103	Bhlhe40	-1.28055	-0.537955
					ENSMUSG00000036533	Cdc42ep3	-1.1737		ENSMUSG00000017418	Arl5b	-1.65301		ENSMUSG00000036533	Cdc42ep3	-0.915073	-1.1737
					ENSMUSG00000023067	Cdkn1a	-0.933275		ENSMUSG00000030103	Bhlhe40	-1.28055		ENSMUSG00000023067	Cdkn1a	-0.485399	-0.933275
					ENSMUSG00000039910	Cited2	-0.562808		ENSMUSG00000036533	Cdc42ep3	-0.915073		ENSMUSG00000039910	Cited2	-0.524114	-0.562808
					ENSMUSG00000025586	Cpeb1	-0.431782		ENSMUSG00000023067	Cdkn1a	-0.485399		ENSMUSG00000005483	Dnajb1	-0.546414	-0.42623
					ENSMUSG00000063889	Crem	-0.557178		ENSMUSG00000039910	Cited2	-0.524114		ENSMUSG00000024190	Dusp1	-1.27832	-1.43304
					ENSMUSG00000049796	Crh	-0.923012		ENSMUSG00000052560	Cpne8	-0.609913		ENSMUSG00000018648	Dusp14	-0.675783	-0.599065
					ENSMUSG00000005483	Dnajb1	-0.42623		ENSMUSG00000001467	Cyp51	-0.497008		ENSMUSG00000019960	Dusp6	-0.888184	-1.11715
					ENSMUSG00000024190	Dusp1	-1.43304		ENSMUSG00000005483	Dnajb1	-0.546414		ENSMUSG00000038418	Egr1	-3.02643	-0.761944
					ENSMUSG00000018648	Dusp14	-0.599065		ENSMUSG00000036052	Dnajb5	-0.516706		ENSMUSG00000037868	Egr2	-3.54466	-0.949488
					ENSMUSG00000019960	Dusp6	-1.11715		ENSMUSG00000024190	Dusp1	-1.27832		ENSMUSG00000021250	Fos	-2.22503	-0.691547
					ENSMUSG00000038418	Egr1	-0.761944		ENSMUSG00000018648	Dusp14	-0.675783		ENSMUSG00000003545	Fosb	-2.81832	-0.881525
					ENSMUSG00000037868	Egr2	-0.949488		ENSMUSG00000019960	Dusp6	-0.888184		ENSMUSG00000029135	Fosl2	-1.0634	-0.402331
					ENSMUSG00000032265	Fam46a	-1.5666		ENSMUSG00000038418	Egr1	-3.02643		ENSMUSG00000021453	Gadd45g	-1.76347	-0.730199
					ENSMUSG00000021250	Fos	-0.691547		ENSMUSG00000037868	Egr2	-3.54466		ENSMUSG00000087006	Gm13889	-2.01638	-0.700427
					ENSMUSG00000003545	Fosb	-0.881525		ENSMUSG00000071341	Egr4	-2.91671		ENSMUSG00000028634	Hivep3	-0.763694	-0.437732
					ENSMUSG00000029135	Fosl2	-0.402331		ENSMUSG00000035329	Fbxo33	-1.72441		ENSMUSG00000001627	Ifrd1	-0.863642	-0.498856
					ENSMUSG00000036390	Gadd45a	-0.761968		ENSMUSG00000021250	Fos	-2.22503		ENSMUSG00000038894	Irs2	-1.57155	-0.700398
					ENSMUSG00000021453	Gadd45g	-0.730199		ENSMUSG00000003545	Fosb	-2.81832		ENSMUSG00000052837	Junb	-2.72315	-0.658299
					ENSMUSG00000051335	Gfod1	-0.988234		ENSMUSG00000029135	Fosl2	-1.0634		ENSMUSG00000035621	Midn	-0.982563	-0.387033
					ENSMUSG00000087006	Gm13889	-0.700427		ENSMUSG00000015312	Gadd45b	-2.62782		ENSMUSG00000023034	Nr4a1	-2.47021	-0.885105
					ENSMUSG00000028634	Hivep3	-0.437732		ENSMUSG00000021453	Gadd45g	-1.76347		ENSMUSG00000028341	Nr4a3	-1.34149	-0.443128
					ENSMUSG00000001627	Ifrd1	-0.498856		ENSMUSG00000087006	Gm13889	-2.01638		ENSMUSG00000024014	Pim1	-1.01245	-0.597492
					ENSMUSG00000038894	Irs2	-0.700398		ENSMUSG00000000531	Grasp	-0.617683		ENSMUSG00000035828	Pim3	-1.39139	-0.439886
					ENSMUSG00000052837	Junb	-0.658299		ENSMUSG00000028634	Hivep3	-0.763694		ENSMUSG00000019970	Sgk1	-0.578163	-0.680219
					ENSMUSG00000035621	Midn	-0.387033		ENSMUSG00000007617	Homer1	-1.29306		ENSMUSG00000042608	Stk40	-0.659471	-0.313664
					ENSMUSG00000023034	Nr4a1	-0.885105		ENSMUSG00000001627	Ifrd1	-0.863642		ENSMUSG00000024261	Syt4	-0.422512	-0.541444
					ENSMUSG00000028341	Nr4a3	-0.443128		ENSMUSG00000038894	Irs2	-1.57155		ENSMUSG00000034640	Tiparp	-1.87996	-0.649602
					ENSMUSG00000053510	Nrd1	-0.401021		ENSMUSG00000052837	Junb	-2.72315
					ENSMUSG00000059146	Ntrk3	-0.747011		ENSMUSG00000098557	Kctd12	-0.581646
					ENSMUSG00000024014	Pim1	-0.597492		ENSMUSG00000042599	Kdm7a	-0.658743
					ENSMUSG00000035828	Pim3	-0.439886		ENSMUSG00000051855	Mest	-1.24191
					ENSMUSG00000032487	Ptgs2	-1.37545		ENSMUSG00000035621	Midn	-0.982563
					ENSMUSG00000050711	Scg2	-0.766786		ENSMUSG00000025402	Nab2	-0.585614
					ENSMUSG00000019970	Sgk1	-0.680219		ENSMUSG00000045903	Npas4	-2.9069
					ENSMUSG00000042608	Stk40	-0.313664		ENSMUSG00000023034	Nr4a1	-2.47021
					ENSMUSG00000024261	Syt4	-0.541444		ENSMUSG00000026826	Nr4a2	-1.56102
					ENSMUSG00000034640	Tiparp	-0.649602		ENSMUSG00000028341	Nr4a3	-1.34149
									ENSMUSG00000020893	Per1	-0.89735
									ENSMUSG00000024014	Pim1	-1.01245
									ENSMUSG00000035828	Pim3	-1.39139
									ENSMUSG00000008384	Sertad1	-0.874913
									ENSMUSG00000019970	Sgk1	-0.578163
									ENSMUSG00000020027	Socs2	-0.613104
									ENSMUSG00000042608	Stk40	-0.659471
									ENSMUSG00000024261	Syt4	-0.422512
									ENSMUSG00000017466	Timp2	-0.305827
									ENSMUSG00000034640	Tiparp	-1.87996
									ENSMUSG00000032501	Trib1	-2.52348
									ENSMUSG00000027520	Zdbf2	-0.754015
