# Supplementary material for: SATB2‐LEMD2 interaction links nuclear shape plasticity to regulation of cognition‐related genes
Source: EMBO J. 2020 Dec 15;40(3):e103701. doi: 10.15252/embj.2019103701 (PMC7849313; doi:10.15252/embj.2019103701)
Supplement: Supplementary file 6 — Table EV4 [file EMBJ-40-e103701-s006.xlsx]

## Sheet: Sheet1
Table EV4 - MAGMA gene-set analysis of the LEMD2 gene-set
Phenotype		# Genes	Beta	SE	P value
Educational attainment	EA	2176	0.145	0.0298	5.4818e-07
Human intelligence	IQ	2252	0.119	0.025	8.8273e-07
Schizophrenia	SZ	2226	0.0963	0.0242	3.5204e-05
Autism	ASD	2170	0.0368	0.0197	0.031048
Coronary artery disease	CAD	2096	0.0459	0.02	0.010966
Attention deficit hyperactivity disorder	ADHD	2154	0.0327	0.0204	0.054237
Crohn’s disease	CD	2178	0.024	0.0215	0.13241
Major depressive disorder	MDD	2179	0.0157	0.0197	0.21246
Stroke	Stroke	2099	0.0139	0.019	0.23208
Type 2 diabetes	T2D	2143	0.0121	0.0185	0.25703
Alzheimer's disease	AD	2162	0.0079	0.0203	0.3486
Obsessive compulsive disorder	OCD	2172	-0.00934	0.0185	0.693
Conditional analysis using brain-elavated genes as covariate
Phenotype		# Genes	Beta	SE	P value
Educational Attainment	EA	2176	0.123	0.0301	2.0639e-05
Human Intelligence	IQ	2252	0.104	0.0252	2.0218e-05
Schizophrenia	SZ	2226	0.0781	0.0245	0.00072904
Conditional analysis using brain-expressed genes as covariate
Phenotype		# Genes	Beta	SE	P value
Educational Attainment	EA	2176	0.122	0.03	2.2667e-05
Human Intelligence	IQ	2252	0.102	0.0252	2.5015e-05
Schizophrenia	SZ	2226	0.0763	0.0245	0.00091383
SE = Standard Error
P values in red survived Bonferoni multiple test correction of p < 0.0125 for the 4 tests
