# Supplementary material for: SATB2‐LEMD2 interaction links nuclear shape plasticity to regulation of cognition‐related genes
Source: EMBO J. 2020 Dec 15;40(3):e103701. doi: 10.15252/embj.2019103701 (PMC7849313; doi:10.15252/embj.2019103701)
Supplement: Supplementary file 7 — Table EV5 [file EMBJ-40-e103701-s007.xlsx]

## Sheet: Sheet1
Table EV5 - De novo mutation analysis of the LEMD2 gene-set
Phenotype	# Trios	De novo mutation (DNM) class	Observed # DNMs in test gene-set	Expected # DNMs in test gene-set	Observed # DNMs in background gene-set	Expected # DNMs in background gene-set	Two sample rate ratio	Lower 95% CI for rate ratio	Upper 95% CI for rate ratio	P value
SZ	3394	Syn	142	141.5	657	808.8	1.2354	1.0231	1.48323	0.0252122
SZ	3394	Mis	345	312.2	1778	1822.4	1.13266	1.00637	1.2718	0.0367089
SZ	3394	LoF	72	41.7	297	254.6	1.48012	1.12782	1.92062	0.0042971
ASD	6430	Syn	289	268.8	1547	1532.4	1.065	0.936033	1.2083	0.325841
ASD	6430	Mis	732	593.2	4090	3452.6	1.04168	0.961571	1.12721	0.30877
ASD	6430	LoF	173	79.2	870	482.3	1.21093	1.02262	1.4271	0.0232457
ID	192	Syn	7	8	41	45.8	0.977439	0.369993	2.20039	1
ID	192	Mis	43	17.7	134	103.1	1.86917	1.29371	2.6533	0.000626049
ID	192	LoF	11	2.4	56	14.4	1.17857	0.55675	2.27359	0.600147
Controls	54	Syn	1	2.3	9	12.9	0.623188	0.014218	4.49736	1
Controls	54	Mis	4	5	22	29	1.05455	0.264177	3.10498	0.786899
Controls	54	LoF	0	0	4	4.1	NA	NA	NA	NA
Unaffected Siblings	1995	Syn	59	83.4	426	475.4	0.78947	0.59078	1.03843	0.0972305
Unaffected Siblings	1995	Mis	184	184	910	1071.2	1.17714	0.999157	1.38068	0.0445932
Unaffected Siblings	1995	LoF	32	24.6	177	149.7	1.10018	0.73026	1.61	0.619086
P values in red survived Bonferroni multiple test correction of p < 0.0056 for the 9 tests.
