# Supplementary material for: SATB2‐LEMD2 interaction links nuclear shape plasticity to regulation of cognition‐related genes
Source: EMBO J. 2020 Dec 15;40(3):e103701. doi: 10.15252/embj.2019103701 (PMC7849313; doi:10.15252/embj.2019103701)
Supplement: Supplementary file 11 — Source Data for Figure 2 [file EMBJ-40-e103701-s010.zip]

Archive with 1 entries (1 files):
- embj2019103701-sup-0008-SDataFig2.7z
