# Supplementary material for: SATB2‐LEMD2 interaction links nuclear shape plasticity to regulation of cognition‐related genes
Source: EMBO J. 2020 Dec 15;40(3):e103701. doi: 10.15252/embj.2019103701 (PMC7849313; doi:10.15252/embj.2019103701)
Supplement: Supplementary file 13 — Source Data for Figure 5 [file EMBJ-40-e103701-s012.zip]

Archive with 3 entries (3 files):
- HC_Pannel A top.lsm
- Satb2 cKO_Panel A bottom.lsm
- Satb2 flx_Panel A middle.lsm
